# Supplementary material for: NupR Is Involved in the Control of PlcR: A Pleiotropic Regulator of Extracellular Virulence Factors
Source: Microorganisms. 2025 Jan 20;13(1):212. doi: 10.3390/microorganisms13010212 (PMC11767619; doi:10.3390/microorganisms13010212)
Supplement: Supplementary file 1 [file microorganisms-13-00212-s001.zip]

Archive with 1 entries (1 files):
- microorganisms-3379179-supplementary.pdf
